# Supplementary material for: Effect of fatigue caused by a simulated handball game on ball throwing velocity, shoulder muscle strength and balance ratio: a prospective study
Source: BMC Sports Sci Med Rehabil. 2016 May 5;8:13. doi: 10.1186/s13102-016-0038-9 (PMC4857259; doi:10.1186/s13102-016-0038-9)
Supplement: Additional file 1: — Availability of raw data. (XLS 25 kb) [file 13102_2016_38_MOESM1_ESM.xls]

## Sheet: Plan1
	Before simulated game activities (SGA)																			After simulated game activities
Name	age (yrs)	height (cm)	weight (kg)	PT ER 60	PT IR 60	TT ER 60	TT IR 60	PT ER 300	PT IR 300	AVG ER 300	AVG IR 300	PT IR exc 90	PT ER exc 90	PT IR exc 300	PT ER exc 300	conv ratio	funct ratio	STV	JTV	PT ER 60	PT IR 60	TT ER 60	TT IR 60	PT ER 300	PT IR 300	AVG ER 300	AVG IR 300	PT IR exc 90	PT ER exc 90	PT IR exc 300	PT ER exc 300	conv ratio	funct ratio	STV	STV
1	25	180	88	44.7	61	57.8	84.3	39	62.5	82.1	118.9	91.2	44.5	83.6	47	0.732787	0.752	88	81.8	38.3	56.1	49.2	75	37.8	54.8	65.8	84.8	74.6	38	49.9	40.4	0.682709	0.737226	87.6	84.6
2	29	191	105	48.7	91.4	51.7	121.6	39.9	89.6	76.6	171.9	102.5	60.6	97.2	49.4	0.532823	0.551339	96.4	90.4	45.5	73.5	46.6	91	36.2	82.1	60.8	141.6	75.9	36.6	80.1	42	0.619048	0.511571	94.6	91
3	18	186	84	49.1	79.6	58.6	106.4	40.9	75.5	80.3	151.5	83.9	43.8	68.3	45.2	0.616834	0.598675	92.2	91.6	42.7	69.5	47.1	91.8	36.6	71.7	67.3	144.2	84.6	42.6	63.4	42.5	0.614388	0.592748	90.2	91.6
4	22	189	92	47.7	72.4	56	90.6	36.1	63.7	75.8	115.4	67.3	39.7	69.7	40.9	0.65884	0.642072	92.4	85.4	41.7	67.5	44.7	82.7	33.9	63.3	59.4	62.4	91.1	52	77.4	38	0.617778	0.600316	91.2	86
5	22	172	71	31.2	52.2	42.5	73.9	33.2	55.4	64.8	102.2	67.7	28.1	57.7	44	0.597701	0.794224	78	72.6	32.4	46.7	42	67	31.5	55.4	57.4	85.7	63.5	29.4	63.4	43.4	0.69379	0.783394	75	68
6	22	184	94	47.9	80.9	65.3	109.9	37.4	76.8	50.8	93.6	87.5	52.7	79.5	54.5	0.592089	0.709635	92	88.4	44	67.5	58.5	89.4	35.6	71.4	71.6	113.7	79.4	50.5	63.1	43.7	0.651852	0.612045	91.2	88.4
7	19	193	93	43.1	87.2	50.9	91.4	32.7	72.2	63.7	99.7	82.7	49.7	65.2	38	0.494266	0.526316	97.6	92.4	42.2	72.4	51.2	92.4	32.8	67.5	59.9	87	78.2	33.3	58.4	33	0.582873	0.488889	94	90.8
8	17	173	66	27.8	54.6	31.4	71.8	23.4	49.3	35.8	74.8	56.1	33.4	45.8	33	0.509158	0.669371	65.2	64.4	26.7	49	27.6	65.3	29.8	47.4	33.6	72	40	20	56.5	36.4	0.544898	0.767932	59.4	57.8
9	19	188	90	42.7	73.5	44.8	85.7	34.4	66.4	61.1	117.9	85.2	54.3	73.3	44.8	0.580952	0.674699	78	79.6	44.6	52.8	44.4	60.9	35.8	58.8	61.9	89.2	59.5	42.3	78.1	48.3	0.844697	0.821429	82.4	80.4
10	22	193	88	49.8	60.4	58	73.7	35.5	53.6	61.7	87.4	74.3	45.3	58.4	50.2	0.824503	0.936567	71.2	76.2	47.6	54	56	62.3	34.7	41.1	53.8	66.7	42.8	39.2	39.5	36.2	0.881481	0.880779	69.8	72.4
PT	peak torque (Nm)
TT	total work (J)
AVG	average power (W)
EXC	excentric
conv ratio	conventional balance ratio
funct ratio	functional balance ratio
STV	standing throwing velocity
JTV	jumping throwing velocity
60	60º/s
300	300º/s
